# Supplementary material for: Immunotherapeutic approach to reduce senescent cells and alleviate senescence‐associated secretory phenotype in mice
Source: Aging Cell. 2023 Mar 26;22(5):e13806. doi: 10.1111/acel.13806 (PMC10186597; doi:10.1111/acel.13806)
Supplement: Supplementary file 3 — AppendixS3 [file ACEL-22-e13806-s003.xlsx]

## Sheet: Reagent List
Antibodies from Flow Cytometer
Target	Catalog#	Florochrome	Clone	Manufacturer
CD45		BV605	30-F11	Biolegend
CD3		PECY7	17A2	Biolegend
CD4		BV510	RM4-5	Biolegend
CD8A		PERCP5.5	53-6.7	Biolegend
NK1.1		APC	PK136	Biolegend
CD19		FITC	6D5	Biolegend
NKP46		APC	29A1.4	Biolegend
KI67		AF700	16A8	Biolegend
CD14		BV421	Sa14-2	Biolegend
CD25		APC Cy7	PC61	Biolegend
FOXP3		PE	MF-14	Biolegend
CD62L		FITC	MEL-14	Biolegend
CD44		BV421	IM7	Biolegend
CD127		BV786	A7R34	Biolegend
Immunohistochemistry	Catalog#			Manufacturer
Rabbit anti-human/mouse/rat insulin	4590			Cell Signaling Technology
Rabbit anti-mouse p21	EPR18021			Abcam
The Opal 4-Color Anti-Rabbit Automation IHC Kit	NEL830001KT			Akoya Biosciences
T Cell Activation	Catalog#			Manufacturer
Anti CD3/CD28 stimulation assays				Milteyni Biotech
Miltenyi T Cell acivation/ExpansionKit				Milteyni Biotech
Magpix multiplexing cytrokine assay	Catalog#			Manufacturer
MO BASIC KIT	EPX010-20440-901			Invitrogen
MO IL-2 SIMPLEX	EPX01A-20601-901			Invitrogen
MO IL-4 SIMPLEX	EPX01A-20613-901			Invitrogen
MO IL-6 SIMPLEX	EPX01A-20603-901			Invitrogen
MO IFNG SIMPLEX	EPX01A-20606-901			Invitrogen
MO MCP-1 SIMPLEX	EPX01A-26005-901			Invitrogen
MO TNFA SIMPLEX	EPX01A-20607-901			Invitrogen
MO IL-1 ALPHA SIMPLEX	EPX01A-20611-901			Invitrogen
MO IL-1 BETA SIMPLEX	EPX01A-26002-901			Invitrogen
HbA1C and Glucose Kit	Catalog#
Mouse Hemoglobin A1c (HbA1c) Assay Kit	Cat # 80310
GenUltimate	Cat #69861-0100-50
One touch ulitmate min	Cat# 06629005A
Elisa	Catalog#			Manufacturer
Mouse IL-1 alpha/IL-1F1 Quantikine ELISA Kit	Cat # MLA00			R&D System
Mouse IL-1 beta/IL-1F2 Quantikine ELISA Kit	Cat # MLB00C			R&D System
Mouse Adiponectin/Acrp30 Quantikine ELISA Kit	Cat # MRP300			R&D System
Mouse TNF-alpha Quantikine ELISA Kit	Cat # MTA00B			R&D System
Mouse Fibronectin ELISA Kit	ab210967			abcam
Cell metabolisim
Seahorse XF Cell Mito Stress Test Kit	103015-100			Agilent
Seahorse XF Glycolysis Stress Test Kit	103020-100			Agilent

## Sheet: Cytof Ab Panels
CyTOF mAbs
Channel	Antibody	Clone	Source	Identifier
089Y	CD45	30-F11	Fluidigm	3089005B, RRID:AB_2651152
141Pr	Ly6G	1A8	Fluidigm	3141008B, RRID:AB_2814678
142Nd	EOMES	W17001A	BioLegend	157702, RRID:AB_2876538
143Nd	CD11b	M1/70	Fluidigm	3143015B, RRID:AB_2811240
144Nd	CD16/32	93	Fluidigm	3144009B, RRID:AB_2814674
145Nd	CD69	H1.2F3	Fluidigm	3145005B
146Nd	p21	F-5	Santa Cruz Bio	sc-6246, RRID:AB_628073
147Sm	CD200R	OX-110	BioLegend	123902, RRID:AB_1227747
148Nd	CENP-B	NA	AbCam	ab25734, RRID:AB_726801
149Sm	CD19	6D5	Fluidigm	3149002B, RRID:AB_2814679
150Nd	CD27	LG.3A10	Fluidigm	3150017B
151Eu	CD25	3C7	Fluidigm	3151007B, RRID:AB_2827880
152Sm	CD3e	145-2C11	Fluidigm	3152004, RRID:AB_2687836
153Eu	NKG2A	16A11	BioLegend	142802, RRID:AB_11124347
154Sm	CTLA-4	UC10-4B9	Fluidigm	3154008B
155Gd	KLRG-1	2F1	BD Biosciences	562190, RRID:AB_11154418
156Gd	CD122	5H4	BioLegend	105902, RRID:AB_313225
158Gd	FoxP3	FJK-16s	Fluidigm	3158003A, RRID:AB_2814740
159Tb	PD-1	RMP1-30	Fluidigm	3159006B
160Gd	CD62L	MEL-14	Fluidigm	3160008, RRID:AB_2687840
161Dy	Tbet	4B10	Fluidigm	3161014B, RRID:AB_2858233
162Dy	Ki-67	B56	Fluidigm	3162012B, RRID:AB_2888928
163Dy	CD28	37.51	BioLegend	102119, RRID:AB_2563736
164Dy	CCR7	4B12	Fluidigm	3164013A, RRID:AB_2814683
165Ho	NK1.1	PK136	Fluidigm	3165018B
166Er	p16	NA	Proteintech	10883-1-AP, RRID:AB_2078303
167Er	NKp46	29A1.4	Fluidigm	3167008B
168Er	CD8	53-6.7	Fluidigm	3168003B, RRID:AB_2811241
169Tm	TCR-b	H57-597	Fluidigm	3169002B, RRID:AB_2827883
170Er	CD49b	HMa2	Fluidigm	3170008B, RRID:AB_2814741
171Yb	CD44	IM7	Fluidigm	3171003B
172Yb	CD4	RM4-5	Fluidigm	3172003B, RRID:AB_2811242
173Yb	GranzymeB	GB11	Fluidigm	3173006B, RRID:AB_2811095
174Yb	LAG-3	C9B7W	Fluidigm	3174019B
175Lu	CD127	A7R34	Fluidigm	3175006B
176Yb	B220	RA3-6B2	Fluidigm	3176002B
209Bi	CD11c	N418	Fluidigm	3209005B, RRID:AB_2811244

## Sheet: qPCR Primers
Quantitative PCR Primers
Target	Forward primer sequece (5' ͢ 3')		Reverse primer sequence (5'_ 3')
p16	CCCAACGCCCCGAACT		GCAGAAGAGCTGCTACGTGAA		Life Technologies
p21	CGGTGTCAGAGTCTAGGGGA		CGAAGTCAAAGTTCCACCGT		Life Technologies
igfr1	ATTCTGATGTCTGGTCCTTCG		AGCATATCAGGGCAGTTGTC		Life Technologies
Bambi	ACACCAATTCTCCACTCACC		CTTCGTGACAGCATTCCAAAG		Life Technologies
IL-1α	TCAGCACCTTACACCTACC		GAGATAGTGTTTGTCCACATCC		Life Technologies
IL-1β	GGTCAAAGGTTTGGAAGCAG		TGTGAAATGCCACCTTTTGA		Life Technologies
IL-6	CAGAGGATACCACTCCCAAC		CAATCAGAATTGCCATTGCAC		Life Technologies
MCP-1	GCATCCACGTGTTGGCTCA		CTCCAGCCTACTCATTGGGATCA		Life Technologies
TNFα	GTCTACTGAACTTCGGGGTGAT		ATGATCTGAGTGTGAGGGTCTG		Life Technologies
Ins1	CCTGTTGGTGCACTTCCTA		TCTGAAGGTCCCCGGGGCT		Life Technologies
Glucokinase	TGAAACACAAGAAACTACCCC		CCACATCCATCTCAAAGTCC		Life Technologies
MafA	CTTCAGCAAGGAGGAGGTCATC		GCGTAGCCGCGGTTCTT		Life Technologies
Neurod1	AGAAGAAGAGGAGGAGGAGG		TGACAGAGCCCAGATGTAG		Life Technologies
Nkx6-1	GAAGAGAAAACACACCAGACC		CCGTCATCCCCAGAGAATAG		Life Technologies
Pdx1	AGGAAAACAAGAGGACCCGTACT		CGGGAGATGTATTTAAATAAGAATTC		Life Technologies
IL-18	GACTCTTGCGTCAACTTCAAGG		CAGGCTGTCTTTTG CAACGA		Life Technologies
NLRP3	TCACAACTCGCCCAAGGAGGAA		AAGAGACCACGGCAGAAGCTAG		Life Technologies
CBS	GATCGCCAGAAAGCTGAAGGAG		CCACCTCATAGGCTGTTTGCTC		Life Technologies
18S rRNA	GTAACCCGTTGAACCCCATT		CCATCCAATCGGTAGTAGCG		Life Technologies
